# Supplementary material for: Characteristics and Dysbiosis of the Gut Microbiome in Renal Transplant Recipients
Source: J Clin Med. 2020 Feb 1;9(2):386. doi: 10.3390/jcm9020386 (PMC7074359; doi:10.3390/jcm9020386)
Supplement: Supplementary file 1 [file jcm-09-00386-s001.zip]

Archive with 1 entries (1 files):
- jcm-695865-supplementary.xlsx
