# Supplementary material for: Characteristics and Dysbiosis of the Gut Microbiome in Renal Transplant Recipients
Source: J Clin Med. 2020 Feb 1;9(2):386. doi: 10.3390/jcm9020386 (PMC7074359; doi:10.3390/jcm9020386)
Supplement: Supplementary file 1 [file jcm-09-00386-s001.zip › jcm-695865-supplementary.xlsx]

## Sheet: Donor Recipient final
Table S1. Taxonomy results RTR v.s. Healthy controls
PFDR<0.1 was considered statistically significant
Feature	Direction	N	N not 0	Coefficient	P-value	PFDR
Bacteria_Firmicutes_Clostridia_Clostridiales_Veillonellaceae_Acidaminococcus	Decreased	244	24	-2.31123	2.00308e-299	1.12974e-296
Bacteria_Firmicutes_Clostridia_Clostridiales_Veillonellaceae_Mitsuokella	Decreased	244	11	-2.56976	8.51267e-287	2.40057e-284
Bacteria_Firmicutes_Clostridia_Clostridiales_Clostridiaceae_Caloramator	Increased	244	14	2.07328	1.76188e-286	3.31233e-284
Bacteria_Firmicutes_Negativicutes_Acidaminococcales_Acidaminococcaceae_Succiniclasticum	Increased	244	22	1.50083	4.09511e-270	5.7741e-268
Bacteria_Firmicutes_Clostridia_Clostridiales_Veillonellaceae_Succiniclasticum	Increased	244	22	1.35253	5.01399e-269	5.65578e-267
Bacteria_Proteobacteria_Gammaproteobacteria_Enterobacterales_Hafniaceae_Obesumbacterium	Decreased	244	43	-1.54174	2.82913e-255	2.65938e-253
Bacteria_Proteobacteria_Gammaproteobacteria_Enterobacterales_Enterobacteriaceae_Salmonella	Decreased	244	38	-1.0929	5.82e-248	4.68926e-246
Bacteria_Firmicutes_Clostridia_Clostridiales_Lachnospiraceae_Epulopiscium	Decreased	244	20	-0.916584	7.83351e-248	5.52263e-246
Bacteria_Firmicutes_Clostridia_Clostridiales_Peptostreptococcaceae_Paeniclostridium	Decreased	244	33	-4.7526	6.01383e-239	3.76867e-237
Bacteria_Firmicutes_Negativicutes_Selenomonadales_Selenomonadaceae_Selenomonas	Decreased	244	25	-2.01396	3.24576e-236	1.83061e-234
Bacteria_Firmicutes_Tissierellia_Tissierellales_Peptoniphilaceae_Anaerococcus	Decreased	244	31	-0.890569	1.28247e-234	6.57559e-233
Bacteria_Proteobacteria_Betaproteobacteria_Burkholderiales_Comamonadaceae_Schlegelella	Decreased	244	21	-0.694206	7.95348e-233	3.73814e-231
Bacteria_Firmicutes_Negativicutes_Veillonellales_Veillonellaceae_Megasphaera	Increased	244	33	0.29571	3.15144e-201	1.36724e-199
Bacteria_Firmicutes_Negativicutes_Acidaminococcales_Acidaminococcaceae_Acidaminococcus	Increased	244	22	1.01497	3.08724e-200	1.24371e-198
Bacteria_Firmicutes_Negativicutes_Selenomonadales_Selenomonadaceae_Anaerovibrio	Decreased	244	39	-1.35175	4.14086e-200	1.55696e-198
Bacteria_Firmicutes_Bacilli_Bacillales_Staphylococcaceae	Decreased	244	36	-0.470783	6.39156e-197	2.25302e-195
Bacteria_Proteobacteria_Gammaproteobacteria_Enterobacteriales_Enterobacteriaceae_Citrobacter	Decreased	244	29	-0.409497	2.69206e-190	8.93131e-189
Bacteria_Firmicutes_Negativicutes_Selenomonadales_Selenomonadaceae_Mitsuokella	Decreased	244	19	-1.34174	2.54876e-188	7.98612e-187
Bacteria_Proteobacteria_Alphaproteobacteria_Rhodospirillales_Rhodospirillaceae_Rhodospirillum	Increased	244	11	0.564942	5.48131e-164	1.62708e-162
Bacteria_Lentisphaerae_Lentisphaeria_Victivallales_Victivallaceae	Increased	244	8	0.274622	2.28919e-160	5.61348e-159
Bacteria_Lentisphaerae_Lentisphaeria_Victivallales	Increased	244	8	0.274622	2.28919e-160	5.61348e-159
Bacteria_Lentisphaerae_Lentisphaeria	Increased	244	8	0.274622	2.28919e-160	5.61348e-159
Bacteria_Lentisphaerae	Increased	244	8	0.274622	2.28919e-160	5.61348e-159
Bacteria_Firmicutes_Clostridia_Clostridiales_Tissierellaceae_Peptoniphilus	Increased	244	42	0.679032	1.42923e-155	3.35869e-154
Bacteria_Fusobacteria_Fusobacteriia_Fusobacteriales_Fusobacteriaceae_Fusobacterium	Decreased	244	25	-0.261755	1.27113e-154	2.86767e-153
Bacteria_Firmicutes_Bacilli_Bacillales	Decreased	244	52	-0.230078	2.32246e-119	5.03795e-118
Bacteria_Firmicutes_Clostridia_Clostridiales_Veillonellaceae_Megamonas	Increased	244	10	0.116407	1.52109e-114	3.17739e-113
Bacteria_Proteobacteria_Betaproteobacteria_Burkholderiales_Comamonadaceae_Delftia	Increased	244	33	0.0559217	2.48539e-96	5.00629e-95
Bacteria_Firmicutes_Bacilli_Lactobacillales_Leuconostocaceae_Leuconostoc	Decreased	244	60	-1.34917	7.94214e-96	1.54461e-94
Bacteria_Firmicutes_Clostridia_Clostridiales_Tissierellaceae_Finegoldia	Increased	244	38	0.194626	2.50396e-85	4.70744e-84
Bacteria_Proteobacteria_Gammaproteobacteria_Enterobacteriales_Enterobacteriaceae_Brenneria	Decreased	244	21	-0.0356726	2.62929e-79	4.78361e-78
Bacteria_Fusobacteria_Fusobacteriia_Fusobacteriales	Decreased	244	33	-0.0565824	5.63186e-79	9.34226e-78
Bacteria_Fusobacteria_Fusobacteriia	Decreased	244	33	-0.0565824	5.63186e-79	9.34226e-78
Bacteria_Fusobacteria	Decreased	244	33	-0.0565824	5.63186e-79	9.34226e-78
Bacteria_Proteobacteria_Deltaproteobacteria_Desulfobacterales_Desulfobacteraceae_Desulfonema	Increased	244	31	0.0945724	1.64888e-68	2.65706e-67
Bacteria_Proteobacteria_Gammaproteobacteria_Pasteurellales_Pasteurellaceae_Haemophilus	Increased	244	101	1.40686	5.42992e-20	8.50688e-19
Bacteria_Proteobacteria_Betaproteobacteria_Burkholderiales_Oxalobacteraceae_Oxalobacter	Decreased	244	62	-0.912964	9.29032e-19	1.41615e-17
Bacteria_Firmicutes_Bacilli_Lactobacillales_Aerococcaceae	Increased	244	37	0.0412719	2.33823e-17	3.47042e-16
Bacteria_Proteobacteria_Gammaproteobacteria_Pasteurellales_Pasteurellaceae	Increased	244	100	0.865482	1.24279e-08	1.75234e-07
Bacteria_Proteobacteria_Gammaproteobacteria_Pasteurellales	Increased	244	100	0.865482	1.24279e-08	1.75234e-07
Bacteria_Firmicutes_Erysipelotrichia_Erysipelotrichales_Erysipelotrichaceae_Holdemanella	Decreased	244	126	-1.69646	6.46844e-08	8.89805e-07
Bacteria_Firmicutes_Clostridia_Clostridiales_Lachnospiraceae_Blautia	Increased	244	244	0.526545	9.83662e-08	1.32092e-06
Bacteria_Firmicutes_Clostridia_Clostridiales_Lachnospiraceae_Lachnoclostridium	Increased	244	181	0.587925	1.61666e-07	2.12046e-06
Bacteria_Firmicutes_Erysipelotrichi_Erysipelotrichales_Erysipelotrichaceae_Eubacterium	Increased	244	142	0.622121	1.69521e-06	2.17295e-05
Bacteria_Firmicutes_Clostridia_Clostridiales_Gracilibacteraceae_Gracilibacter	Increased	244	65	2.02582	1.80165e-06	2.25807e-05
Bacteria_Firmicutes_Clostridia_Clostridiales_Peptococcaceae	Decreased	244	83	-0.491663	2.0033e-06	2.45622e-05
Bacteria_Firmicutes_Erysipelotrichi_Erysipelotrichales_Erysipelotrichaceae_Coprobacillus	Increased	244	169	0.566778	3.25375e-06	3.9045e-05
Bacteria_Firmicutes_Negativicutes_Acidaminococcales_Acidaminococcaceae_Phascolarctobacterium	Increased	244	81	0.00376468	7.18963e-06	8.44781e-05
Bacteria_Firmicutes_Negativicutes_Veillonellales_Veillonellaceae_Veillonella	Increased	244	95	1.0566	1.062e-05	0.000122238
Bacteria_Actinobacteria_Coriobacteriia_Eggerthellales_Eggerthellaceae_Slackia_Slackiaisoflavoniconvertens	Decreased	244	85	-2.29787	1.53048e-05	0.000172638
Bacteria_Firmicutes_Clostridia_Clostridiales_Ruminococcaceae_Ruminococcus	Increased	244	197	0.717427	1.76078e-05	0.000194722
Bacteria_Firmicutes_Clostridia_Clostridiales_Lachnospiraceae_Dorea	Decreased	244	224	-0.631355	2.01477e-05	0.000218525
Bacteria_Firmicutes_Erysipelotrichi_Erysipelotrichales_Erysipelotrichaceae_Eubacterium_Dolichum	Increased	244	142	0.983007	2.43897e-05	0.000259543
Bacteria_Firmicutes_Erysipelotrichia_Erysipelotrichales_Erysipelotrichaceae_Erysipelatoclostridium	Increased	244	181	0.61905	3.71814e-05	0.000388339
Bacteria_Firmicutes_Clostridia_Clostridiales_Peptostreptococcaceae_Asaccharospora	Decreased	244	100	-0.636475	3.92714e-05	0.000402711
Bacteria_Firmicutes_Clostridia_Clostridiales_Ruminococcaceae_Ruminococcus_Ruminococcusbromii	Decreased	244	210	-8.41966	6.14501e-05	0.00061889
Bacteria_Firmicutes_Bacilli_Lactobacillales_Streptococcaceae_Streptococcus	Increased	244	242	0.6666	0.000109776	0.0010862
Bacteria_Proteobacteria_Gammaproteobacteria_Pseudomonadales_Moraxellaceae	Decreased	244	96	-0.487736	0.000115598	0.00112409
Bacteria_Firmicutes_Clostridia_Clostridiales_Lachnospiraceae_Syntrophococcus	Decreased	244	126	-0.336202	0.000118577	0.00113351
Bacteria_Firmicutes_Erysipelotrichia_Erysipelotrichales_Erysipelotrichaceae_Faecalitalea	Increased	244	70	0.821653	0.000122656	0.00115297
Bacteria_Firmicutes_Clostridia_Clostridiales_Lachnospiraceae_Roseburia	Decreased	244	224	-0.574265	0.000138146	0.00127728
Bacteria_Firmicutes_Clostridia_Clostridiales_Mogibacteriaceae_Mogibacterium	Decreased	244	90	-0.345525	0.000185701	0.00168928
Bacteria_Firmicutes_Clostridia_Clostridiales_Clostridiaceae_Lutispora_Lutisporathermophila	Decreased	244	151	-0.641811	0.000189373	0.00169534
Bacteria_Firmicutes_Clostridia_Clostridiales_Lachnospiraceae_Hespellia	Increased	244	228	0.340872	0.000198783	0.00175177
Bacteria_Proteobacteria_Gammaproteobacteria	Increased	244	227	0.517126	0.000238993	0.00207372
Bacteria_Firmicutes_Clostridia_Clostridiales_Lachnospiraceae_Ruminococcus	Increased	244	243	0.334554	0.000243615	0.0020818
Bacteria_Firmicutes_Bacilli_Lactobacillales_Enterococcaceae	Increased	244	78	0.276281	0.000267028	0.00224782
Bacteria_Firmicutes_Clostridia_Clostridiales_ClostridialesFamilyXIII_IncertaeSedis_Eubacteriuminfirmum	Decreased	244	172	-0.777256	0.000292885	0.00242922
Bacteria_Firmicutes_Bacilli_Lactobacillales_Streptococcaceae	Increased	244	243	0.615638	0.000302547	0.00247299
Bacteria_Firmicutes_Erysipelotrichi_Erysipelotrichales_Erysipelotrichaceae_Holdemania	Increased	244	152	0.566879	0.000349982	0.00281985
Bacteria_Firmicutes_Clostridia_Clostridiales_Dehalobacteriaceae_Dehalobacterium	Decreased	244	96	-0.431711	0.000431631	0.00342873
Bacteria_Firmicutes_Clostridia_Clostridiales_Ruminococcaceae_Acetivibrio_Acetivibrioethanolgignens	Decreased	244	223	-1.01375	0.00044585	0.00349249
Bacteria_Firmicutes_Bacilli	Increased	244	244	0.610689	0.000499553	0.00385956
Bacteria_Firmicutes_Clostridia_Clostridiales_Eubacteriaceae_Eubacterium_Eubacteriumrangiferina	Decreased	244	131	-0.492069	0.000538944	0.00410763
Bacteria_Firmicutes_Clostridia_Clostridiales_Lachnospiraceae_Parasporobacterium	Increased	244	182	0.340489	0.000571671	0.00429896
Bacteria_Firmicutes_Clostridia_Clostridiales_Lachnospiraceae_Coprococcus_Coprococcuseutactus	Decreased	244	183	-4.8046	0.000606108	0.00449796
Bacteria_Firmicutes_Clostridia_Clostridiales_Lachnospiraceae_Roseburia_Roseburiahominis	Decreased	244	194	-2.12903	0.000663053	0.00485665
Bacteria_Firmicutes_Clostridia_Clostridiales_Lachnospiraceae_Lachnoclostridium_Clostridiumscindens	Increased	244	162	0.808492	0.000684096	0.00494654
Bacteria_Actinobacteria_Coriobacteriia_Coriobacteriales_Coriobacteriaceae_Collinsella	Decreased	244	180	-1.91765	0.000697356	0.00497859
Bacteria_Firmicutes_Erysipelotrichia_Erysipelotrichales_Erysipelotrichaceae_Coprobacillus	Increased	244	207	0.377403	0.000795816	0.0056105
Bacteria_Firmicutes_Clostridia_Clostridiales_Oscillospiraceae_Oscillibacter	Decreased	244	79	-0.229061	0.000838674	0.00583966
Bacteria_Firmicutes_Clostridia_Clostridiales_Lachnospiraceae_Oribacterium	Decreased	244	44	-0.00734672	0.000871885	0.00599686
Bacteria_Firmicutes_Clostridia_Clostridiales_Peptococcaceae_Dehalobacterium_Dehalobacteriumformicoaceticum	Decreased	244	96	-0.403607	0.0010089	0.00685567
Bacteria_Actinobacteria_Actinobacteria_Bifidobacteriales_Bifidobacteriaceae_Bifidobacterium_Bifidobacteriumadolescentis	Decreased	244	160	-6.73184	0.00110069	0.00739035
Bacteria_Firmicutes_Clostridia_Clostridiales_Lachnospiraceae_Lachnobacterium_Lachnobacteriumbovis	Decreased	244	204	-0.899639	0.0014296	0.00948584
Bacteria_Firmicutes_Clostridia_Clostridiales_Eubacteriaceae_Anaerofustis	Increased	244	125	0.350029	0.00152534	0.00999355
Bacteria_Firmicutes_Clostridia_Clostridiales_Dehalobacteriaceae	Decreased	244	98	-0.373233	0.00154156	0.00999355
Bacteria_Firmicutes_Clostridia_Clostridiales_Peptostreptococcaceae_Asaccharospora_Asaccharosporairregularis	Decreased	244	100	-0.402013	0.0016382	0.0104994
Bacteria_Firmicutes_Clostridia_Clostridiales_Ruminococcaceae_Ruminiclostridium_Eubacteriumsiraeum	Decreased	244	182	-2.1651	0.00176073	0.0111579
Bacteria_Firmicutes_Bacilli_Lactobacillales_Aerococcaceae_Abiotrophia_Abiotrophiaparaadiacens	Increased	244	149	0.488027	0.00181203	0.011218
Bacteria_Firmicutes_Bacilli_Lactobacillales_Carnobacteriaceae	Increased	244	142	0.411091	0.00182494	0.011218
Bacteria_Firmicutes_Clostridia_Clostridiales_Heliobacteriaceae_Heliophilum	Decreased	244	100	-0.590314	0.00183177	0.011218
Bacteria_Firmicutes_Erysipelotrichia_Erysipelotrichales_Erysipelotrichaceae_Catenibacterium	Increased	244	92	0.456052	0.00184977	0.011218
Bacteria_Firmicutes_Clostridia_Clostridiales_Proteinivoraceae_Anaerobranca	Decreased	244	76	-0.573031	0.00199041	0.0119425
Bacteria_Firmicutes_Clostridia_Clostridiales_Defluviitaleaceae_Vallitalea	Increased	244	181	0.317529	0.00237326	0.0140747
Bacteria_Firmicutes_Bacilli_Lactobacillales_Carnobacteriaceae_Granulicatella	Increased	244	132	0.398939	0.0023957	0.0140747
Bacteria_Firmicutes_Clostridia_Clostridiales_Eubacteriaceae_Eubacterium	Increased	244	224	0.445611	0.00264156	0.0153591
Bacteria_Firmicutes_Clostridia_Clostridiales_Peptococcaceae_Desulfosporosinus_Desulfosporosinusburensis	Decreased	244	103	-0.868293	0.00268993	0.0154808
Bacteria_Firmicutes_Clostridia_Clostridiales_Ruminococcaceae_Ruminococcus_Bromii	Decreased	244	170	-5.29256	0.0028989	0.016515
Bacteria_Firmicutes_Bacilli_Lactobacillales_Streptococcaceae_Lactococcus	Decreased	244	104	-0.572021	0.00322943	0.0180336
Bacteria_Firmicutes_Clostridia_Clostridiales_Peptococcaceae_Desulfotomaculum_Desulfotomaculumkuznetsovii	Decreased	244	115	-0.455871	0.00343464	0.0189915
Bacteria_Firmicutes_Clostridia_Clostridiales_Ruminococcaceae	Decreased	244	244	-0.34572	0.00353932	0.0193804
Bacteria_Firmicutes_Clostridia_Clostridiales_Lachnospiraceae_Coprococcus_Eutactus	Decreased	244	121	-4.05887	0.00361808	0.0196211
Bacteria_Firmicutes_Clostridia_Clostridiales_Veillonellaceae_Veillonella	Increased	244	108	0.515053	0.0039973	0.0214712
Bacteria_Actinobacteria_Actinobacteria_Bifidobacteriales_Bifidobacteriaceae_Bifidobacterium_Bifidobacteriumruminantium	Decreased	244	48	-0.195786	0.00414033	0.0220297
Bacteria_Firmicutes_Clostridia_Clostridiales_Ruminococcaceae_Faecalibacterium	Decreased	244	240	-0.382381	0.00445711	0.0234935
Bacteria_Firmicutes_Clostridia_Clostridiales_Heliobacteriaceae_Heliophilum_Heliophilumfasciatum	Decreased	244	100	-0.461028	0.00450598	0.0235312
Bacteria_Actinobacteria_Actinobacteria_Bifidobacteriales_Bifidobacteriaceae_Bifidobacterium_Bifidobacteriumkashiwanohense	Decreased	244	131	-0.752353	0.00468386	0.0242358
Bacteria_Firmicutes_Clostridia_Clostridiales_Lachnospiraceae_Blautia_Blautiahansenii	Increased	244	101	0.621276	0.00508039	0.0260485
Bacteria_Bacteroidetes_Bacteroidia_Bacteroidales_Barnesiellaceae_Barnesiella_Barnesiellaviscericola	Decreased	244	48	-0.153971	0.00519881	0.0262732
Bacteria_Actinobacteria_Coriobacteriia_Coriobacteriales_Coriobacteriaceae_Slackia	Decreased	244	124	-1.62409	0.00521738	0.0262732
Bacteria_Proteobacteria_Betaproteobacteria_Burkholderiales_Alcaligenaceae_Sutterella	Increased	244	162	0.335087	0.00578314	0.0282151
Bacteria_Proteobacteria_Betaproteobacteria_Burkholderiales_Alcaligenaceae	Increased	244	162	0.335087	0.00578314	0.0282151
Bacteria_Firmicutes_Clostridia_Clostridiales_Lachnospiraceae_Lachnoclostridium_Clostridiumclostridioforme	Increased	244	228	0.791863	0.0058031	0.0282151
Bacteria_Firmicutes_Erysipelotrichia_Erysipelotrichales_Erysipelotrichaceae_Bulleidia_Bulleidiaextructa	Decreased	244	41	-1.01222	0.00651098	0.0313863
Bacteria_Firmicutes_Clostridia_Clostridiales_Clostridiaceae_Caloramator_Caloramatormitchellensis	Decreased	244	78	-0.277434	0.00677007	0.0321451
Bacteria_Firmicutes_Clostridia_Clostridiales_Ruminococcaceae_Ruminococcus_Ruminococcuschampanellensis	Decreased	244	107	-0.316323	0.00683467	0.0321451
Bacteria_Firmicutes_Clostridia_Clostridiales_Lachnospiraceae_Lachnoclostridium_Clostridiumpolysaccharolyticum	Decreased	244	223	-0.726998	0.00683939	0.0321451
Bacteria_Actinobacteria_Actinobacteria_Actinomycetales	Increased	244	235	0.799533	0.00699178	0.0325898
Bacteria_Firmicutes_Clostridia_Clostridiales_Lachnospiraceae_Lachnobacterium	Decreased	244	204	-0.287431	0.00732164	0.0338476
Bacteria_Firmicutes_Clostridia_Clostridiales_Catabacteriaceae_Catabacter_Catabacterhongkongensis	Decreased	244	199	-1.18741	0.00747902	0.0340627
Bacteria_Firmicutes_Erysipelotrichia_Erysipelotrichales_Erysipelotrichaceae_Erysipelatoclostridium_Clostridiumcocleatum	Decreased	244	131	-0.576049	0.00748895	0.0340627
Bacteria_Firmicutes_Clostridia_Clostridiales	Decreased	244	241	-5.20189	0.00754935	0.0340627
Bacteria_Firmicutes_Clostridia_Clostridiales_Lachnospiraceae_Anaerostipes	Decreased	244	187	-0.265333	0.00778921	0.0346759
Bacteria_Firmicutes_Clostridia_Clostridiales_Lachnospiraceae_Butyrivibrio_Butyrivibriofibrisolvens	Decreased	244	223	-1.23009	0.00780823	0.0346759
Bacteria_Firmicutes_Erysipelotrichia_Erysipelotrichales_Erysipelotrichaceae_Solobacterium	Increased	244	89	0.243791	0.00791814	0.0348893
Bacteria_Firmicutes_Clostridia_Clostridiales_Ruminococcaceae_Faecali_Faecalibacteriumprausnitzii	Decreased	244	237	-0.372651	0.0079743	0.0315394
Bacteria_Firmicutes_Bacilli_Lactobacillales_Streptococcaceae_Streptococcus_Streptococcuspneumoniae	Increased	244	79	0.24514	0.00809633	0.0350552
Bacteria_Actinobacteria_Actinobacteria_Actinomycetales_Actinomycetaceae_Actinomyces_Actinomycesodontolyticus	Increased	244	217	0.615203	0.00813737	0.0350552
Bacteria_Firmicutes_Clostridia_Clostridiales_Lachnospiraceae_Unclassified	Decreased	244	233	-0.574394	0.00814226	0.0350552
Bacteria_Firmicutes_Erysipelotrichia_Erysipelotrichales_Erysipelotrichaceae_Holdemanella_Holdemanellabiformis	Decreased	244	126	-4.87533	0.00844862	0.0360986
Bacteria_Actinobacteria_Coriobacteriia_Coriobacteriales_Coriobacteriaceae_Collinsella_Collinsellaaerofaciens	Decreased	244	199	-5.14063	0.00851566	0.0361115
Bacteria_Firmicutes_Erysipelotrichia_Erysipelotrichales_Erysipelotrichaceae_Coprobacillus_Coprobacilluscateniformis	Increased	244	207	0.695681	0.0086511	0.0364121
Bacteria_Firmicutes_Clostridia_Clostridiales_Clostridiaceae_Clostridium_Clostridiumcadaveris	Decreased	244	98	-0.354318	0.00919288	0.0384058
Bacteria_Proteobacteria_Gammaproteobacteria_Enterobacteriales_Enterobacteriaceae	Increased	244	193	1.12863	0.00947146	0.038992
Bacteria_Proteobacteria_Gammaproteobacteria_Enterobacteriales	Increased	244	193	1.12863	0.00947146	0.038992
Bacteria_Firmicutes_Clostridia_Clostridiales_Clostridiaceae_Alkaliphilus_Alkaliphilustransvaalensis	Decreased	244	134	-0.588604	0.0095678	0.0391032
Bacteria_Proteobacteria_Gammaproteobacteria_Enterobacterales_Enterobacteriaceae_Escherichia_Escherichiacoli	Increased	244	186	0.845138	0.00965063	0.0391579
Bacteria_Actinobacteria_Actinobacteria_Micrococcales_Micrococcaceae_Rothia_Rothiamucilaginosa	Increased	244	136	0.596926	0.0107353	0.0432478
Bacteria_Firmicutes_Clostridia_Clostridiales_Unclassified_Flavonifractor_Flavonifractorplautii	Decreased	244	242	-1.38508	0.0108434	0.0433736
Bacteria_Firmicutes_Clostridia_Clostridiales_Lachnospiraceae_Lachnoclostridium_Clostridiumsaccharolyticum	Decreased	244	120	-0.394311	0.0109299	0.0434116
Bacteria_Actinobacteria_Coriobacteriia_Eggerthellales_Eggerthellaceae_Eggerthella_Eggerthellalenta	Increased	244	180	0.895609	0.0113424	0.044735
Bacteria_Actinobacteria_Actinobacteria_Actinomycetales_Actinomycetaceae_Actinomyces	Increased	244	231	0.628084	0.0121968	0.0476033
Bacteria_Firmicutes_Erysipelotrichi_Erysipelotrichales_Erysipelotrichaceae_Eubacterium_Biforme	Decreased	244	124	-4.51475	0.0122384	0.0476033
Bacteria_Proteobacteria	Increased	244	239	0.337988	0.012517	0.0483533
Bacteria_Firmicutes_Bacilli_Lactobacillales_Streptococcaceae_Streptococcus_Streptococcusparasanguinis	Increased	244	204	1.32502	0.0128241	0.0492027
Bacteria_Firmicutes_Clostridia_Clostridiales_Unclassified_Howardella_Howardellaureilytica	Decreased	244	62	-0.712908	0.0136585	0.0520501
Bacteria_Firmicutes_Clostridia_Clostridiales_Christensenellaceae_Christensenella	Increased	244	206	0.27266	0.0141318	0.0532442
Bacteria_Firmicutes_Erysipelotrichia_Erysipelotrichales_Erysipelotrichaceae_Holdemania	Increased	244	139	0.258842	0.0141627	0.0532442
Bacteria_Firmicutes_Bacilli_Lactobacillales_Streptococcaceae_Streptococcus_Streptococcusperoris	Increased	244	75	0.168293	0.0142551	0.0532442
Bacteria_Firmicutes_Bacilli_Bacillales_Bacillaceae_Lysinibacillus	Decreased	244	233	-0.393108	0.0148488	0.0550967
Bacteria_Bacteroidetes_Bacteroidia_Bacteroidales_Bacteroidaceae_Bacteroides_Coprophilus	Decreased	244	20	-0.377487	0.0151662	0.0559069
Bacteria_Bacteroidetes_Bacteroidia_Bacteroidales_Paraprevotellaceae	Decreased	244	102	-0.617784	0.0164817	0.0603615
Bacteria_Firmicutes_Clostridia_Clostridiales_Ruminococcaceae_Hydrogenoanaerobacterium	Increased	244	192	0.22364	0.0166186	0.0604703
Bacteria_Firmicutes_Clostridia_Clostridiales_Lachnospiraceae_Coprococcus	Decreased	244	244	-0.227139	0.0170654	0.0616982
Bacteria_Firmicutes_Clostridia_Clostridiales_Clostridiaceae_Thermotalea_Thermotaleametallivorans	Decreased	244	130	-0.544617	0.0177104	0.0634964
Bacteria_Firmicutes_Bacilli_Lactobacillales_Lactobacillaceae_Lactobacillus_Lactobacillusruminis	Decreased	244	6	-0.319923	0.0178412	0.0634964
Bacteria_Bacteroidetes_Bacteroidia_Bacteroidales_Prevotellaceae_Alloprevotella_Alloprevotellarava	Decreased	244	21	-0.574973	0.0179006	0.0634964
Bacteria_Firmicutes_Bacilli_Lactobacillales_Enterococcaceae_Enterococcus_Enterococcuscasseliflavus	Decreased	244	175	-1.78059	0.0196363	0.0688092
Bacteria_Firmicutes_Clostridia_Clostridiales_Clostridiaceae_Brassicibacter_Brassicibactermesophilus	Decreased	244	77	-0.240314	0.0196854	0.0688092
Bacteria_Firmicutes_Clostridia_Clostridiales_Unclassified_Pseudoflavonifractor_Pseudoflavonifractorcapillosus	Decreased	244	174	-0.57713	0.0197752	0.0688092
Bacteria_Firmicutes_Bacilli_Lactobacillales_Streptococcaceae_Streptococcus_Streptococcusthermophilus	Increased	244	242	6.84096	0.0198864	0.0688092
Bacteria_Firmicutes_Clostridia_Clostridiales_Eubacteriaceae	Increased	244	146	0.321725	0.0204192	0.0702221
Bacteria_Actinobacteria	Decreased	244	244	-4.86095	0.0214786	0.0712237
Bacteria_Firmicutes_Clostridia_Clostridiales_Ruminococcaceae_Papillibacter_Papillibactercinnamivorans	Decreased	244	199	-1.82262	0.0216366	0.0739577
Bacteria_Actinobacteria_Actinobacteria_Actinomycetales_Actinomycetaceae	Increased	244	233	0.581442	0.0233778	0.0791582
Bacteria_Bacteroidetes_Bacteroidia_Bacteroidales_Paraprevotellaceae_Prevotella	Decreased	244	25	-0.525109	0.0239578	0.0804296
Bacteria_Firmicutes_Clostridia_Clostridiales_Veillonellaceae_Veillonella_Dispar	Increased	244	108	0.375449	0.0241519	0.0806016
Bacteria_Actinobacteria_Actinobacteria_Actinomycetales_Micrococcaceae_Rothia	Increased	244	143	0.530283	0.0246249	0.0816969
Bacteria_Firmicutes_Clostridia_Clostridiales_Lachnospiraceae_Lachnoclostridium_Clostridiumpopuleti	Decreased	244	239	-1.21575	0.0261601	0.0862825
Bacteria_Firmicutes_Negativicutes_Veillonellales_Veillonellaceae_Veillonella_Veillonelladispar	Increased	244	86	0.31131	0.0270541	0.0887122
Bacteria_Firmicutes_Clostridia_Clostridiales_Peptococcaceae_Desulfotomaculum	Increased	244	115	0.323921	0.0279903	0.0912517
Bacteria_Firmicutes_Clostridia_Clostridiales_Ruminococcaceae_Saccharofermentans	Increased	244	178	0.289438	0.0302164	0.0979428
Bacteria_Firmicutes_Bacilli_Lactobacillales_Streptococcaceae_Streptococcus_Streptococcusmitis	Increased	244	226	1.69416	0.0307729	0.0980153
Bacteria_Actinobacteria_Coriobacteriia_Coriobacteriales_Coriobacteriaceae	Decreased	244	244	-3.74564	0.0309339	0.0980153
Bacteria_Actinobacteria_Coriobacteriia_Coriobacteriales	Decreased	244	244	-3.74564	0.0309339	0.0980153
Bacteria_Actinobacteria_Coriobacteriia	Decreased	244	244	-3.74564	0.0309339	0.0980153
Bacteria_Actinobacteria_Actinobacteria_Actinomycetales_Micrococcaceae	Increased	244	147	0.505507	0.0311462	0.0981366
Bacteria_Actinobacteria_Coriobacteriia_Coriobacteriales_Atopobiaceae_Olsenella_Olsenellaprofusa	Decreased	244	64	-0.192346	0.0335599	0.105154
Bacteria_Firmicutes_Clostridia_Clostridiales_Peptococcaceae_Dehalobacterium	Decreased	244	96	-0.247647	0.0343136	0.106922
Bacteria_Firmicutes_Clostridia_Clostridiales_Ruminococcaceae_Ruminiclostridium_Clostridiumcellulolyticum	Decreased	244	170	-0.419312	0.0345418	0.107042
Bacteria_Proteobacteria_Gammaproteobacteria_Enterobacterales_Pectobacteriaceae_Dickeya	Decreased	244	67	-0.0911174	0.0374248	0.115323
Bacteria_Firmicutes_Clostridia_Clostridiales_ClostridialesFamilyXIII_IncertaeSedis	Decreased	244	172	-0.23788	0.037623	0.115323
Bacteria_Firmicutes_Bacilli_Bacillales_Staphylococcaceae_Staphylococcus	Increased	244	5	0.0431176	0.0380667	0.116052
Bacteria_Firmicutes_Clostridia_Clostridiales_Ruminococcaceae_Acetanaerobacterium_Acetanaerobacteriumelongatum	Decreased	244	180	-0.734368	0.0388925	0.117932
Bacteria_Firmicutes_Clostridia_Clostridiales_Ruminococcaceae_Ruminiclostridium_Clostridiumcaenicola	Decreased	244	157	-0.495991	0.0397777	0.119971
Bacteria_Firmicutes_Clostridia_Clostridiales_Lachnospiraceae_Blautia_Blautiawexlerae	Increased	244	243	4.64991	0.0404844	0.121453
Bacteria_Firmicutes_Bacilli_Bacillales_Bacillaceae_Lysinibacillus_Lysinibacillusxylanilyticus	Decreased	244	233	-2.89323	0.0413826	0.123491
Bacteria_Bacteroidetes_Bacteroidia_Marinilabiliales_Prolixibacteraceae_Prolixibacter_Prolixibacterbellariivorans	Decreased	244	18	-0.235308	0.0436438	0.128904
Bacteria_Proteobacteria_Betaproteobacteria_Burkholderiales_Oxalobacteraceae_Oxalobacter_Formigenes	Decreased	244	56	-0.192538	0.0436535	0.128904
Bacteria_Firmicutes_Clostridia_Clostridiales_Unclassified_Intestinimonas_Intestinimonasbutyriciproducens	Decreased	244	208	-0.546669	0.0444961	0.129891
Bacteria_Firmicutes_Clostridia_Clostridiales_Clostridiaceae_Butyricicoccus	Increased	244	186	0.239489	0.0445809	0.129891
Bacteria_Firmicutes_Bacilli_Gemellales_Gemellaceae	Increased	244	115	0.255332	0.0446787	0.129891
Bacteria_Actinobacteria_Coriobacteriia_Coriobacteriales_Atopobiaceae_Olsenella_Olsenellauli	Decreased	244	48	-0.825793	0.0449618	0.130043
Bacteria_Firmicutes_Clostridia_Clostridiales_Eubacteriaceae_Eubacterium_Eubacteriumruminantium	Decreased	244	114	-0.774325	0.0454755	0.130858
Bacteria_Firmicutes_Clostridia_Clostridiales_Unclassified_Flavonifractor	Decreased	244	242	-0.214065	0.0468241	0.134055
Bacteria_Bacteroidetes_Bacteroidia_Bacteroidales_Bacteroidaceae_Bacteroides_Uniformis	Increased	244	218	1.55813	0.0481543	0.136477
Bacteria_Firmicutes_Negativicutes_Veillonellales_Veillonellaceae_Veillonella_Veillonellatobetsuensis	Increased	244	39	0.101439	0.0484698	0.136685
Bacteria_Actinobacteria_Actinobacteria_Actinomycetales_Actinomycetaceae_Actinomyces_Hyovaginalis	Increased	244	82	0.179572	0.0493984	0.13861
Bacteria_Firmicutes_Negativicutes_Selenomonadales_Selenomonadaceae_Selenomonas_Selenomonasruminantium	Decreased	244	19	-0.173329	0.0504189	0.140774
Bacteria_Firmicutes_Clostridia_Clostridiales_Ruminococcaceae_Anaerofilum_Anaerofilumagile	Decreased	244	202	-0.304392	0.0522839	0.144394
Bacteria_Firmicutes_Tissierellia_Tissierellales_Peptoniphilaceae_Anaerosphaera_Anaerosphaeraaminiphila	Decreased	244	123	-0.243044	0.0523208	0.144394
Bacteria_Firmicutes_Clostridia_Clostridiales_Ruminococcaceae_Anaerotruncus	Increased	244	214	0.197159	0.0524835	0.144394
Bacteria_Bacteroidetes_Bacteroidia_Bacteroidales_Bacteroidaceae_Bacteroides_Bacteroidesuniformis	Increased	244	221	1.57278	0.0533224	0.14599
Bacteria_Firmicutes_Bacilli_Lactobacillales_Streptococcaceae_Streptococcus_Streptococcusaustralis	Increased	244	104	0.343006	0.0536545	0.146189
Bacteria_Firmicutes_Clostridia_Clostridiales_Lachnospiraceae_Butyrivibrio	Decreased	244	223	-0.262436	0.0556946	0.150581
Bacteria_Firmicutes_Bacilli_Lactobacillales_Streptococcaceae_Streptococcus_Agalactiae	Increased	244	104	0.271339	0.0559478	0.150581
Bacteria_Proteobacteria_Betaproteobacteria_Burkholderiales_Comamonadaceae	Decreased	244	98	-0.43052	0.0560675	0.150581
Bacteria_Bacteroidetes_Bacteroidia_Bacteroidales_Rikenellaceae_Alistipes_Alistipessenegalensis	Decreased	244	57	-0.172091	0.0574339	0.152983
Bacteria_Firmicutes_Clostridia_Clostridiales_Ruminococcaceae_Ruminiclostridium_Clostridiumcellulosi	Decreased	244	148	-0.497695	0.0576939	0.152983
Bacteria_Firmicutes_Bacilli_Lactobacillales_Lactobacillaceae_Lactobacillus_Lactobacillussakei	Increased	244	75	0.26801	0.0577754	0.152983
Bacteria_Firmicutes_Erysipelotrichi_Erysipelotrichales_Erysipelotrichaceae_Catenibacterium	Decreased	244	33	-1.67196	0.0581174	0.153169
Bacteria_Proteobacteria_Betaproteobacteria_Burkholderiales_Sutterellaceae_Parasutterella_Parasutterellasecunda	Decreased	244	13	-0.1991	0.059473	0.155453
Bacteria_Firmicutes_Clostridia_Clostridiales_Mogibacteriaceae	Decreased	244	240	-0.182078	0.0595354	0.155453
Bacteria_Firmicutes_Clostridia_Clostridiales_Lachnospiraceae_Lachnospira	Increased	244	233	0.261535	0.0599306	0.155551
Bacteria_Firmicutes_Negativicutes_Acidaminococcales_Acidaminococcaceae_Acidaminococcus_Acidaminococcusfermentans	Decreased	244	22	-0.194055	0.0601244	0.155551
Bacteria_Firmicutes_Clostridia_Clostridiales_Peptostreptococcaceae_Romboutsia_Romboutsiailealis	Decreased	244	201	-1.89533	0.0621186	0.159977
Bacteria_Firmicutes_Clostridia_Clostridiales_Ruminococcaceae_Gemmiger	Decreased	244	235	-0.270119	0.0635796	0.162995
Bacteria_Actinobacteria_Actinobacteria_Bifidobacteriales_Bifidobacteriaceae_Bifidobacterium_Bifidobacteriumgallicum	Decreased	244	55	-0.659179	0.0671703	0.170986
Bacteria_Firmicutes_Clostridia_Clostridiales_Lachnospiraceae_Lachnoclostridium_Clostridiumasparagiforme	Decreased	244	113	-0.213781	0.0673031	0.170986
Bacteria_Firmicutes_Clostridia_Clostridiales_Ruminococcaceae_Ethanoligenens_Ethanoligenensharbinense	Decreased	244	162	-0.326253	0.0684222	0.172849
Bacteria_Actinobacteria_Actinobacteria_Bifidobacteriales_Bifidobacteriaceae_Bifidobacterium_Bifidobacteriumpseudocatenulatum	Decreased	244	36	-0.361562	0.0686493	0.172849
Bacteria_Firmicutes_Clostridia_Clostridiales_Clostridiaceae_Clostridium	Increased	244	225	0.21559	0.069693	0.174697
Bacteria_Firmicutes_Clostridia_Clostridiales_Eubacteriaceae_Eubacterium_Eubacteriumramulus	Decreased	244	230	-1.61032	0.0745269	0.185988
Bacteria_Proteobacteria_Gammaproteobacteria_Enterobacterales_Pectobacteriaceae_Dickeya_Dickeyazeae	Increased	244	67	0.137678	0.0749345	0.186181
Bacteria_Firmicutes_Clostridia_Clostridiales_Ruminococcaceae_Ruminococcus_Ruminococcuscallidus	Decreased	244	123	-1.06814	0.0765086	0.189258
Bacteria_Firmicutes_Erysipelotrichi_Erysipelotrichales_Erysipelotrichaceae_Catenibacterium_Mitsuokai	Decreased	244	25	-0.391738	0.0770043	0.189652
Bacteria_Actinobacteria_Actinobacteria_Bifidobacteriales_Bifidobacteriaceae_Bifidobacterium_Bifidobacteriumbreve	Decreased	244	185	-0.757173	0.0783244	0.192065
Bacteria_Firmicutes_Clostridia_Clostridiales_Eubacteriaceae_Eubacterium_Eubacteriumoxidoreducens	Decreased	244	198	-0.70609	0.0794518	0.193986
Bacteria_Firmicutes_Clostridia_Clostridiales_Lachnospiraceae_Blautia_Blautiafaecis	Increased	244	239	2.91066	0.0820418	0.198171
Bacteria_Firmicutes_Bacilli_Turicibacterales_Turicibacteraceae_Turicibacter	Decreased	244	141	-0.328778	0.0826719	0.198171
Bacteria_Firmicutes_Bacilli_Turicibacterales_Turicibacteraceae	Decreased	244	141	-0.328778	0.0826719	0.198171
Bacteria_Firmicutes_Bacilli_Turicibacterales	Decreased	244	141	-0.328778	0.0826719	0.198171
Bacteria_Actinobacteria_Coriobacteriia_Eggerthellales_Eggerthellaceae_Enterorhabdus_Enterorhabdusmucosicola	Decreased	244	77	-0.223096	0.0829227	0.198171
Bacteria_Proteobacteria_Betaproteobacteria_Burkholderiales_Sutterellaceae_Sutterella	Decreased	244	88	-6.27167	0.0842806	0.200364
Bacteria_Bacteroidetes_Bacteroidia_Bacteroidales_Odoribacteraceae_Butyricimonas	Decreased	244	100	-0.258699	0.0845506	0.200364
Bacteria_Bacteroidetes_Bacteroidia_Bacteroidales_Bacteroidaceae_Bacteroides_Bacteroidesovatus	Increased	244	176	0.743913	0.0882584	0.208275
Bacteria_Firmicutes_Clostridia_Clostridiales_Lachnospiraceae_Lachnoclostridium_Clostridiumlavalense	Decreased	244	201	-0.411824	0.0886311	0.208283
Bacteria_Firmicutes_Clostridia_Clostridiales_Clostridiaceae_Clostridium_Perfringens	Increased	244	43	0.749239	0.0911432	0.213298
Bacteria_Firmicutes_Clostridia_Clostridiales_Ruminococcaceae_Acetivibrio	Decreased	244	219	-0.166656	0.0918838	0.214142
Bacteria_Firmicutes_Bacilli_Lactobacillales_Leuconostocaceae	Decreased	244	76	-0.194757	0.0924732	0.214629
Bacteria_Firmicutes_Bacilli_Lactobacillales_Streptococcaceae_Streptococcus_Infantis	Increased	244	26	0.0726576	0.0931514	0.215317
Bacteria_Firmicutes_Clostridia_Clostridiales_Ruminococcaceae_Ruminococcus_Ruminococcusflavefaciens	Decreased	244	113	-0.263834	0.0953103	0.219408
Bacteria_Firmicutes_Clostridia_Clostridiales_Lachnospiraceae_Roseburia_Roseburiainulinivorans	Decreased	244	224	-1.36075	0.0969678	0.222317
Bacteria_Actinobacteria_Coriobacteriia_Eggerthellales_Eggerthellaceae_Slackia_Slackiaequolifaciens	Decreased	244	121	-0.742086	0.101075	0.228701
Bacteria_Firmicutes_Erysipelotrichi_Erysipelotrichales_Erysipelotrichaceae	Decreased	244	243	-0.237145	0.101374	0.228701
Bacteria_Firmicutes_Erysipelotrichi_Erysipelotrichales	Decreased	244	243	-0.237145	0.101374	0.228701
Bacteria_Firmicutes_Erysipelotrichi	Decreased	244	243	-0.237145	0.101374	0.228701
Bacteria_Firmicutes_Clostridia_Clostridiales_Clostridiaceae_Clostridium_Clostridiumsartagoforme	Decreased	244	73	-0.158072	0.102304	0.229315
Bacteria_Proteobacteria_Gammaproteobacteria_Pseudomonadales_Moraxellaceae_Acinetobacter	Decreased	244	91	-0.201051	0.102624	0.229315
Bacteria_Firmicutes_Clostridia_Clostridiales_Lachnospiraceae_Ruminococcus_Torques	Increased	244	179	1.02837	0.102866	0.229315
Bacteria_Firmicutes_Erysipelotrichia_Erysipelotrichales_Erysipelotrichaceae_Turicibacter_Turicibactersanguinis	Decreased	244	144	-0.78595	0.103975	0.230874
Bacteria_Proteobacteria_Deltaproteobacteria	Decreased	244	148	-0.285967	0.109796	0.242842
Bacteria_Proteobacteria_Deltaproteobacteria_Desulfovibrionales	Decreased	244	147	-0.28575	0.111066	0.244691
Bacteria_Proteobacteria_Deltaproteobacteria_Desulfovibrionales_Desulfovibrionaceae	Decreased	244	147	-0.285827	0.111517	0.24473
Bacteria_Actinobacteria_Actinobacteria_Bifidobacteriales_Bifidobacteriaceae_Bifidobacterium_Bifidobacteriumcatenulatum	Decreased	244	24	-0.15441	0.113705	0.248565
Bacteria_Firmicutes_Clostridia_Clostridiales_Clostridiaceae_Clostridium_Clostridiumtertium	Decreased	244	126	-0.478799	0.114688	0.249744
Bacteria_Bacteroidetes_Bacteroidia_Bacteroidales_Bacteroidaceae_Bacteroides_Ovatus	Increased	244	186	0.605962	0.116136	0.251926
Bacteria_Firmicutes_Bacilli_Bacillales_Bacillaceae_Hydrogenibacillus	Increased	244	166	0.210886	0.119067	0.257294
Bacteria_Firmicutes_Tissierellia_Unclassified_Tissierellia_Dethiosulfatibacter_Dethiosulfatibacteraminovorans	Decreased	244	108	-0.197448	0.121048	0.260576
Bacteria_Tenericutes	Decreased	244	120	-0.665796	0.122043	0.26172
Bacteria_Firmicutes_Clostridia_Clostridiales_Peptococcaceae_Desulfosporosinus	Increased	244	103	0.266194	0.1236	0.263799
Bacteria_Firmicutes_Tissierellia_Tissierellales_Peptoniphilaceae_Anaerosphaera	Decreased	244	123	-0.162779	0.123948	0.263799
Bacteria_Firmicutes_Clostridia_Clostridiales_Clostridiaceae_Alkaliphilus	Decreased	244	134	-0.250262	0.126368	0.267939
Bacteria_Firmicutes_Negativicutes_Selenomonadales_Selenomonadaceae_Mitsuokella_Mitsuokellajalaludinii	Decreased	244	10	-0.217069	0.128826	0.272126
Bacteria_Bacteroidetes_Bacteroidia_Bacteroidales_Prevotellaceae_Prevotella_Prevotellabuccae	Decreased	244	18	-0.128824	0.129776	0.27311
Bacteria_Proteobacteria_Betaproteobacteria_Burkholderiales_Oxalobacteraceae	Decreased	244	158	-0.329639	0.132477	0.277758
Bacteria_Bacteroidetes_Bacteroidia_Bacteroidales_Paraprevotellaceae_Paraprevotella	Decreased	244	85	-0.308586	0.135247	0.282516
Bacteria_Actinobacteria_Coriobacteriia_Coriobacteriales_Coriobacteriaceae_Atopobium	Increased	244	89	0.150043	0.135769	0.282559
Bacteria_Bacteroidetes_Bacteroidia_Bacteroidales_Rikenellaceae_Alistipes_Alistipesfinegoldii	Increased	244	196	0.686458	0.137286	0.284667
Bacteria_Actinobacteria_Actinobacteria_Bifidobacteriales_Bifidobacteriaceae_Bifidobacterium	Decreased	244	231	-3.6451	0.137915	0.284894
Bacteria_Proteobacteria_Gammaproteobacteria_Pasteurellales_Pasteurellaceae_Actinobacillus	Increased	244	23	0.0980939	0.138406	0.284894
Bacteria_Tenericutes_Mollicutes	Decreased	244	115	-0.638711	0.138985	0.285046
Bacteria_Firmicutes_Clostridia_Clostridiales_Clostridiaceae_Youngiibacter	Increased	244	224	0.134825	0.14043	0.285695
Bacteria_Actinobacteria_Actinobacteria_Bifidobacteriales_Bifidobacteriaceae	Decreased	244	236	-3.61293	0.140821	0.285695
Bacteria_Actinobacteria_Actinobacteria_Bifidobacteriales	Decreased	244	236	-3.61293	0.140821	0.285695
Bacteria_Firmicutes_Clostridia_Clostridiales_Lachnospiraceae_Unclassified_Eubacteriumrectale	Decreased	244	233	-4.82302	0.146967	0.296181
Bacteria_Firmicutes_Clostridia_Clostridiales_Clostridiaceae	Decreased	244	239	-0.177618	0.147455	0.296181
Bacteria_Firmicutes_Clostridia_Clostridiales_Ruminococcaceae_Ethanoligenens	Decreased	244	162	-0.1417	0.147565	0.296181
Bacteria_Firmicutes_Bacilli_Lactobacillales_Streptococcaceae_Streptococcus_Streptococcussalivarius	Increased	244	145	0.301526	0.148795	0.29759
Bacteria_Firmicutes_Clostridia_Clostridiales_Ruminococcaceae_Saccharofermentans_Saccharofermentansacetigenes	Decreased	244	178	-0.65563	0.154792	0.30849
Bacteria_Firmicutes_Clostridia_Clostridiales_Eubacteriaceae_Pseudoramibacter	Decreased	244	45	-0.0523513	0.157172	0.311523
Bacteria_Firmicutes_Clostridia_Clostridiales_Ruminococcaceae_Ruminococcus_Callidus	Decreased	244	101	-0.773062	0.157555	0.311523
Bacteria_Firmicutes_Clostridia_Clostridiales_Lachnospiraceae_Butyrivibrio_Butyrivibriocrossotus	Decreased	244	84	-0.121366	0.157971	0.311523
Bacteria_Firmicutes_Clostridia_Clostridiales_Clostridiaceae_Caloramator_Caloramatorfervidus	Decreased	244	86	-0.14887	0.158611	0.311696
Bacteria_Firmicutes_Clostridia_Clostridiales_Ruminococcaceae_Ruminiclostridium	Decreased	244	241	-0.183935	0.160201	0.313238
Bacteria_Firmicutes_Clostridia_Clostridiales_Clostridiaceae_Clostridium_Clostridiumdisporicum	Decreased	244	206	-2.03633	0.16056	0.313238
Bacteria_Firmicutes_Bacilli_Lactobacillales_Aerococcaceae_Abiotrophia	Increased	244	149	0.173171	0.161062	0.313238
Bacteria_Firmicutes_Clostridia_Clostridiales_Ruminococcaceae_Acetivibrio_Acetivibriocellulolyticus	Decreased	244	219	-0.326174	0.16611	0.321946
Bacteria_Firmicutes_Bacilli_Lactobacillales_Lactobacillaceae_Lactobacillus_Lactobacillusgasseri	Increased	244	75	0.0936089	0.169602	0.327587
Bacteria_Firmicutes_Clostridia_Clostridiales_Clostridiaceae_Clostridium_Clostridiumaminobutyricum	Decreased	244	198	-0.361003	0.172587	0.332216
Bacteria_Actinobacteria_Coriobacteriia_Coriobacteriales_Atopobiaceae_Olsenella_Olsenellaumbonata	Decreased	244	19	-0.200445	0.175814	0.337276
Bacteria_Actinobacteria_Coriobacteriia_Coriobacteriales_Coriobacteriaceae_Senegalimassilia_Senegalimassiliaanaerobia	Decreased	244	122	-0.812058	0.180087	0.344301
Bacteria_Firmicutes_Clostridia_Clostridiales_Tissierellaceae	Increased	244	99	0.134667	0.185518	0.352794
Bacteria_Actinobacteria_Actinobacteria	Decreased	244	244	-3.14856	0.186347	0.352794
Bacteria_Firmicutes_Bacilli_Lactobacillales_Lactobacillaceae_Lactobacillus_Lactobacilluscasei	Increased	244	41	0.196864	0.186405	0.352794
Bacteria_Actinobacteria_Actinobacteria_Bifidobacteriales_Bifidobacteriaceae_Bifidobacterium_Bifidobacteriumanimalis	Decreased	244	97	-0.127285	0.189498	0.357448
Bacteria_Firmicutes_Negativicutes_Selenomonadales_Selenomonadaceae_Selenomonas_Selenomonasbovis	Decreased	244	25	-0.119394	0.191108	0.359283
Bacteria_Firmicutes_Clostridia_Clostridiales_Clostridiaceae_Clostridium_Clostridiumbutyricum	Decreased	244	22	-0.131202	0.196303	0.367824
Bacteria_Firmicutes_Clostridia_Clostridiales_Unclassified_Natranaerovirga	Decreased	244	151	-0.142739	0.200199	0.373882
Bacteria_Firmicutes_Negativicutes_Veillonellales_Veillonellaceae_Veillonella_Veillonellaparvula	Increased	244	95	0.198508	0.200949	0.374044
Bacteria_Firmicutes_Clostridia_Clostridiales_Peptostreptococcaceae_Terrisporobacter_Terrisporobacterglycolicus	Decreased	244	147	-0.829664	0.203945	0.378372
Bacteria_Firmicutes_Clostridia_Clostridiales_Lachnospiraceae_Anaerostipes_Anaerostipesbutyraticus	Decreased	244	187	-0.196727	0.2105	0.389253
Bacteria_Firmicutes_Clostridia_Clostridiales_Christensenellaceae	Decreased	244	207	-0.911315	0.214113	0.394639
Bacteria_Proteobacteria_Betaproteobacteria_Burkholderiales_Comamonadaceae_Variovorax	Decreased	244	89	-0.224071	0.215435	0.395782
Bacteria_Firmicutes_Clostridia_Clostridiales_Peptostreptococcaceae	Increased	244	181	0.194691	0.217413	0.398119
Bacteria_Firmicutes_Clostridia_Clostridiales_Lachnospiraceae_Roseburia_Faecis	Decreased	244	238	-1.30828	0.224347	0.409488
Bacteria_Firmicutes_Negativicutes_Veillonellales_Veillonellaceae_Dialister_Dialisterpropionicifaciens	Decreased	244	46	-0.0794522	0.22602	0.41121
Bacteria_Actinobacteria_Coriobacteriia_Eggerthellales_Eggerthellaceae_Denitrobacterium_Denitrobacteriumdetoxificans	Decreased	244	122	-0.328817	0.228507	0.414399
Bacteria_Verrucomicrobia_Verrucomicrobiae_Verrucomicrobiales_Verrucomicrobiaceae_Akkermansia	Decreased	244	131	-0.267613	0.234462	0.419798
Bacteria_Verrucomicrobia_Verrucomicrobiae_Verrucomicrobiales_Verrucomicrobiaceae	Decreased	244	131	-0.267613	0.234462	0.419798
Bacteria_Verrucomicrobia_Verrucomicrobiae_Verrucomicrobiales	Decreased	244	131	-0.267613	0.234462	0.419798
Bacteria_Verrucomicrobia_Verrucomicrobiae	Decreased	244	131	-0.267613	0.234462	0.419798
Bacteria_Firmicutes_Clostridia_Clostridiales_Peptostreptococcaceae_Romboutsia_Romboutsialituseburensis	Decreased	244	179	-0.467765	0.236806	0.422505
Bacteria_Firmicutes_Clostridia_Clostridiales_Clostridiaceae_Lutispora	Decreased	244	151	-0.173096	0.237704	0.422505
Bacteria_Firmicutes_Clostridia_Clostridiales_Defluviitaleaceae_Defluviitalea	Increased	244	176	0.128783	0.238221	0.422505
Bacteria_Firmicutes_Clostridia_Clostridiales_Ruminococcaceae_Oscillospira_Guilliermondii	Decreased	244	6	-0.0280359	0.244543	0.432359
Bacteria_Firmicutes_Clostridia_Clostridiales_Ruminococcaceae_Ruminiclostridium_Clostridiumleptum	Decreased	244	241	-1.60373	0.250551	0.438229
Bacteria_Bacteroidetes_Bacteroidia_Bacteroidales_Rikenellaceae_Alistipes_Alistipesindistinctus	Decreased	244	105	-0.19231	0.250564	0.438229
Bacteria_Proteobacteria_Gammaproteobacteria_Pasteurellales_Pasteurellaceae_Actinobacillus_Porcinus	Increased	244	16	0.0621341	0.250773	0.438229
Bacteria_Firmicutes_Clostridia_Clostridiales_Veillonellaceae_Mitsuokella_Multacida	Decreased	244	5	-0.0916603	0.250972	0.438229
Bacteria_Firmicutes_Clostridia_Clostridiales_Ruminococcaceae_Gemmiger_Gemmigerformicilis	Decreased	244	235	-2.75526	0.254377	0.442804
Bacteria_Firmicutes_Clostridia_Clostridiales_Peptococcaceae_Desulfitobacterium_Desulfitobacteriumaromaticivorans	Decreased	244	52	-0.0833104	0.256176	0.444564
Bacteria_Bacteroidetes_Bacteroidia_Bacteroidales_Bacteroidaceae_Bacteroides_Bacteroidescaccae	Increased	244	128	0.405218	0.263897	0.455382
Bacteria_Firmicutes_Clostridia_Clostridiales_Ruminococcaceae_Ruminococcus_Ruminococcusfaecis	Decreased	244	242	-1.3432	0.264025	0.455382
Bacteria_Firmicutes_Bacilli_Lactobacillales	Increased	244	84	0.145202	0.265139	0.45542
Bacteria_Firmicutes_Negativicutes_Selenomonadales_Selenomonadaceae_Mitsuokella_Mitsuokellamultacida	Decreased	244	19	-0.17063	0.265661	0.45542
Bacteria_Firmicutes_Clostridia_Clostridiales_Unclassified_Natranaerovirga_Natranaerovirgahydrolytica	Decreased	244	133	-0.288929	0.267164	0.456607
Bacteria_Firmicutes_Clostridia_Clostridiales_Clostridiaceae_Clostridium_Clostridiumparaputrificum	Decreased	244	86	-0.135692	0.274246	0.467295
Bacteria_Verrucomicrobia	Decreased	244	133	-0.245988	0.279188	0.474284
Bacteria_Bacteroidetes_Bacteroidia_Bacteroidales_Prevotellaceae_Prevotella_Prevotellaoris	Decreased	244	20	-0.207489	0.284222	0.481384
Bacteria_Firmicutes_Clostridia_Clostridiales_Lachnospiraceae_Coprococcus_Coprococcuscomes	Decreased	244	221	-1.31236	0.294804	0.497813
Bacteria_Proteobacteria_Gammaproteobacteria_Enterobacterales_Enterobacteriaceae_Klebsiella_Klebsiellaoxytoca	Increased	244	58	0.0612614	0.297656	0.501128
Bacteria_Actinobacteria_Actinobacteria_Bifidobacteriales_Bifidobacteriaceae_Bifidobacterium_Breve	Decreased	244	173	-0.296307	0.302242	0.507335
Bacteria_Actinobacteria_Actinobacteria_Bifidobacteriales_Bifidobacteriaceae_Alloscardovia	Increased	244	63	0.100436	0.30528	0.510914
Bacteria_Firmicutes_Bacilli_Lactobacillales_Streptococcaceae_Streptococcus_Streptococcussobrinus	Decreased	244	21	-0.141455	0.306761	0.511873
Bacteria_Firmicutes_Clostridia_Clostridiales_Lachnospiraceae_Fusicatenibacter	Increased	244	239	0.122744	0.308193	0.512746
Bacteria_Bacteroidetes_Bacteroidia_Bacteroidales_Bacteroidaceae_Bacteroides_Bacteroidesbarnesiae	Decreased	244	15	-0.104246	0.309765	0.513845
Bacteria_Proteobacteria_Gammaproteobacteria_Enterobacterales_Enterobacteriaceae_Escherichia	Increased	244	186	0.148752	0.311324	0.514918
Bacteria_Proteobacteria_Gammaproteobacteria_Enterobacteriales_Enterobacteriaceae_Klebsiella_Oxytoca	Increased	244	14	0.0549654	0.317638	0.523824
Bacteria_Bacteroidetes_Bacteroidia_Bacteroidales_Porphyromonadaceae_Parabacteroides	Decreased	244	171	-0.292018	0.340362	0.559662
Bacteria_Proteobacteria_Deltaproteobacteria_Desulfovibrionales_Desulfovibrionaceae_Bilophila	Decreased	244	110	-0.213954	0.345892	0.567101
Bacteria_Proteobacteria_Gammaproteobacteria_Enterobacteriales_Enterobacteriaceae_Salmonella	Increased	244	21	0.136111	0.352526	0.575204
Bacteria_Proteobacteria_Epsilonproteobacteria_Campylobacterales_Campylobacteraceae_Campylobacter_Ureolyticus	Increased	244	2	0.0282206	0.352873	0.575204
Bacteria_Firmicutes_Clostridia_Clostridiales_Ruminococcaceae_Subdoligranulum	Increased	244	237	0.105388	0.360815	0.586455
Bacteria_Firmicutes_Clostridia_Clostridiales_Clostridiaceae_Thermotalea	Decreased	244	130	-0.126219	0.364177	0.590218
Bacteria_Firmicutes_Clostridia_Clostridiales_Ruminococcaceae_Acetanaerobacterium	Increased	244	180	0.115207	0.368174	0.594987
Bacteria_Bacteroidetes_Bacteroidia_Bacteroidales_Prevotellaceae_Prevotella_Prevotellacopri	Decreased	244	83	-0.5246	0.369441	0.595327
Bacteria_Bacteroidetes_Bacteroidia_Bacteroidales_Prevotellaceae_Prevotella_Stercorea	Decreased	244	18	-0.258592	0.375751	0.603771
Bacteria_Bacteroidetes_Bacteroidia_Bacteroidales_Bacteroidaceae_Bacteroides_Bacteroidescoprocola	Decreased	244	39	-0.342517	0.379612	0.608243
Bacteria_Firmicutes_Clostridia_Clostridiales_Ruminococcaceae_Ruminococcus_Ruminococcusgauvreauii	Decreased	244	233	-0.235481	0.388961	0.621457
Bacteria_Firmicutes_Clostridia_Clostridiales_Ruminococcaceae_Ruminiclostridium_Clostridiumstraminisolvens	Decreased	244	164	-0.365589	0.391639	0.62386
Bacteria_Bacteroidetes_Bacteroidia_Bacteroidales_Prevotellaceae	Decreased	244	106	-0.467167	0.392678	0.62386
Bacteria_Proteobacteria_Betaproteobacteria_Burkholderiales_Oxalobacteraceae_Undibacterium	Decreased	244	126	-0.137964	0.398048	0.630616
Bacteria_Firmicutes_Bacilli_Lactobacillales_Lactobacillaceae_Lactobacillus_Lactobacillusacidophilus	Increased	244	21	0.189489	0.403028	0.636716
Bacteria_Firmicutes_Clostridia_Clostridiales_Eubacteriaceae_Eubacterium_Eubacteriumxylanophilum	Decreased	244	95	-0.22678	0.4142	0.652538
Bacteria_Firmicutes_Negativicutes_Selenomonadales_Selenomonadaceae_Megamonas_Megamonasfuniformis	Decreased	244	10	-0.235963	0.420319	0.659329
Bacteria_Firmicutes_Bacilli_Lactobacillales_Streptococcaceae_Streptococcus_Anginosus	Increased	244	99	0.14249	0.420849	0.659329
Bacteria_Firmicutes_Bacilli_Lactobacillales_Streptococcaceae_Streptococcus_Streptococcusanginosus	Increased	244	86	0.117098	0.43053	0.670764
Bacteria_Firmicutes_Clostridia_Clostridiales_Lachnospiraceae_Marvinbryantia	Decreased	244	103	-0.0449367	0.431486	0.670764
Bacteria_Firmicutes_Negativicutes_Veillonellales_Veillonellaceae_Dialister	Decreased	244	104	-0.344316	0.432734	0.670764
Bacteria_Firmicutes_Clostridia_Clostridiales_Peptostreptococcaceae_Terrisporobacter	Increased	244	147	0.137831	0.432905	0.670764
Bacteria_Firmicutes_Clostridia_Clostridiales_Veillonellaceae_Phascolarctobacterium	Increased	244	139	0.147717	0.438437	0.675622
Bacteria_Firmicutes_Clostridia_Clostridiales_Lachnospiraceae_Roseburia_Roseburiafaecis	Decreased	244	236	-0.987242	0.438833	0.675622
Bacteria_Firmicutes_Clostridia_Clostridiales_Lachnospiraceae_Robinsoniella	Increased	244	185	0.0945627	0.439634	0.675622
Bacteria_Firmicutes_Clostridia_Clostridiales_Clostridiaceae_Caloramator_Caloramatorproteoclasticus	Decreased	244	14	-0.0909742	0.448251	0.686994
Bacteria_Firmicutes_Clostridia_Clostridiales_Clostridiaceae_Oxobacter	Decreased	244	36	-0.00421107	0.457095	0.69865
Bacteria_Firmicutes_Clostridia	Decreased	244	244	-2.31128	0.462011	0.704255
Bacteria_Firmicutes_Clostridia_Clostridiales_Christensenellaceae_Christensenella_Christensenellaminuta	Decreased	244	206	-0.232057	0.467113	0.710112
Bacteria_Firmicutes_Clostridia_Clostridiales_Unclassified_Pseudoflavonifractor	Increased	244	174	0.088307	0.4876	0.739265
Bacteria_Firmicutes_Clostridia_Clostridiales_Lachnospiraceae_Dorea_Dorealongicatena	Decreased	244	234	-0.825246	0.508602	0.769039
Bacteria_Bacteroidetes_Bacteroidia_Bacteroidales_Prevotellaceae_Prevotella_Prevotellabrevis	Decreased	244	9	-0.0557667	0.514059	0.772389
Bacteria_Bacteroidetes_Bacteroidia_Bacteroidales_Rikenellaceae_Alistipes_Alistipesshahii	Decreased	244	165	-0.171565	0.514644	0.772389
Bacteria_Actinobacteria_Actinobacteria_Actinomycetales_Micrococcaceae_Rothia_Dentocariosa	Increased	244	60	0.0503144	0.514926	0.772389
Bacteria_Proteobacteria_Betaproteobacteria_Burkholderiales_Sutterellaceae_Sutterella_Sutterellawadsworthensis	Decreased	244	88	-0.102268	0.538057	0.804944
Bacteria_Firmicutes_Bacilli_Lactobacillales_Lactobacillaceae_Lactobacillus_Reuteri	Increased	244	50	0.519449	0.549882	0.820458
Bacteria_Firmicutes_Bacilli_Lactobacillales_Lactobacillaceae	Increased	244	192	0.342139	0.555834	0.827152
Bacteria_Firmicutes_Clostridia_Clostridiales_Clostridiaceae_Clostridium_Clostridiumquinii	Decreased	244	135	-0.132465	0.562339	0.83463
Bacteria_Firmicutes_Clostridia_Clostridiales_Lachnospiraceae_Eisenbergiella	Increased	244	243	0.0436183	0.56864	0.841767
Bacteria_Bacteroidetes_Bacteroidia_Bacteroidales_Bacteroidaceae_Bacteroides_Barnesiae	Decreased	244	2	-0.0195453	0.583664	0.861745
Bacteria_Proteobacteria_Gammaproteobacteria_Pseudomonadales	Decreased	244	102	-0.120641	0.585363	0.861997
Bacteria_Firmicutes_Bacilli_Lactobacillales_Enterococcaceae_Enterococcus	Decreased	244	175	-0.0818761	0.592785	0.869416
Bacteria_Firmicutes_Erysipelotrichia_Erysipelotrichales_Erysipelotrichaceae_Erysipelatoclostridium_Erysipelatoclostridiumramosum	Decreased	244	233	-0.465949	0.593484	0.869416
Bacteria_Proteobacteria_Gammaproteobacteria_Enterobacterales_Enterobacteriaceae_Klebsiella_Klebsiellapneumoniae	Increased	244	40	0.743872	0.621583	0.90822
Bacteria_Firmicutes_Bacilli_Bacillales_Bacillaceae_Bacillus_Badius	Decreased	244	4	-0.0336977	0.624333	0.909881
Bacteria_Proteobacteria_Gammaproteobacteria_Pseudomonadales_Moraxellaceae_Acinetobacter_Rhizosphaerae	Decreased	244	1	-0.00450185	0.627258	0.911788
Bacteria_Firmicutes_Clostridia_Clostridiales_Unclassified_Intestinimonas	Decreased	244	208	-0.0413994	0.641418	0.929973
Bacteria_Bacteroidetes_Bacteroidia_Bacteroidales_Odoribacteraceae_Odoribacter	Increased	244	103	0.0657999	0.648431	0.93385
Bacteria_Firmicutes_Bacilli_Lactobacillales_Lactobacillaceae_Lactobacillus_Vaginalis	Increased	244	31	0.118099	0.648689	0.93385
Bacteria_Firmicutes_Erysipelotrichia_Erysipelotrichales_Erysipelotrichaceae_Erysipelatoclostridium_Clostridiuminnocuum	Increased	244	185	0.124125	0.649059	0.93385
Bacteria_Bacteroidetes_Bacteroidia_Bacteroidales_Tannerellaceae_Parabacteroides_Parabacteroidesmerdae	Decreased	244	142	-0.13479	0.653055	0.936968
Bacteria_Actinobacteria_Actinobacteria_Actinomycetales_Actinomycetaceae_Arcanobacterium	Decreased	244	4	-0.0682481	0.654548	0.936968
Bacteria_Proteobacteria_Betaproteobacteria	Increased	244	215	0.0610421	0.659629	0.94185
Bacteria_Proteobacteria_Gammaproteobacteria_Enterobacteriales_Enterobacteriaceae_Klebsiella	Increased	244	44	0.634831	0.663705	0.945276
Bacteria_Actinobacteria_Actinobacteria_Actinomycetales_Actinomycetaceae_Arcanobacterium_Arcanobacteriumhippocoleae	Decreased	244	3	-0.0672043	0.66576	0.945815
Bacteria_Firmicutes_Clostridia_Clostridiales_Lachnospiraceae_Tyzzerella	Decreased	244	242	-0.0531666	0.679264	0.962576
Bacteria_Proteobacteria_Betaproteobacteria_Burkholderiales_Sutterellaceae_Parasutterella	Decreased	244	85	-0.130024	0.682349	0.964524
Bacteria_Firmicutes_Clostridia_Clostridiales_Lachnospiraceae_Blautia_Producta	Increased	244	125	0.147734	0.698801	0.985309
Bacteria_Bacteroidetes_Bacteroidia_Bacteroidales_Bacteroidaceae_Bacteroides_Bacteroidescellulosilyticus	Decreased	244	94	-0.0930085	0.703293	0.987854
Bacteria_Firmicutes_Clostridia_Clostridiales_Lachnospiraceae_Lachnoclostridium_Clostridiumcelerecrescens	Decreased	244	125	-0.0487123	0.704109	0.987854
Bacteria_Firmicutes_Tissierellia_Unclassified_Tissierellia_Dethiosulfatibacter	Increased	244	108	0.0654145	0.709437	0.99286
Bacteria_Bacteroidetes_Bacteroidia_Bacteroidales_Rikenellaceae_Alistipes_Alistipesputredinis	Decreased	244	162	-0.161623	0.716948	1
Bacteria_Proteobacteria_Betaproteobacteria_Burkholderiales	Increased	244	214	0.0486161	0.724814	1
Bacteria_Firmicutes_Bacilli_Bacillales_Unclassified_Gemella	Decreased	244	118	-0.0431308	0.737175	1
Bacteria_Bacteroidetes_Bacteroidia_Bacteroidales_Prevotellaceae_Prevotella_Prevotellaoralis	Decreased	244	7	-0.0791265	0.738438	1
Bacteria_Bacteroidetes_Bacteroidia_Bacteroidales_Bacteroidaceae_Bacteroides_Bacteroidescoprophilus	Decreased	244	26	-0.0774929	0.739531	1
Bacteria_Firmicutes_Bacilli_Lactobacillales_Lactobacillaceae_Lactobacillus_Lactobacillusjohnsonii	Increased	244	58	0.241853	0.740287	1
Bacteria_Firmicutes_Clostridia_Clostridiales_Veillonellaceae_Dialister	Decreased	244	157	-0.507966	0.746812	1
Bacteria_Firmicutes_Bacilli_Lactobacillales_Lactobacillaceae_Lactobacillus_Lactobacillusvaginalis	Increased	244	81	0.0303992	0.755091	1
Bacteria_Firmicutes_Clostridia_Clostridiales_Eubacteriaceae_Eubacterium_Eubacteriumventriosum	Decreased	244	206	-0.105321	0.819583	1
Bacteria_Firmicutes_Bacilli_Bacillales_Unclassified_Gemella_Gemellasanguinis	Increased	244	118	0.0285807	0.822737	1
Bacteria_Firmicutes_Bacilli_Lactobacillales_Lactobacillaceae_Lactobacillus	Increased	244	204	0.032072	0.825111	1
Bacteria_Actinobacteria_Actinobacteria_Bifidobacteriales_Bifidobacteriaceae_Bifidobacterium_Bifidobacteriumpseudolongum	Decreased	244	104	-0.0255612	0.829223	1
Bacteria_Proteobacteria_Alphaproteobacteria_Rhodospirillales_Rhodospirillaceae_Insolitispirillum	Increased	244	46	0.000231883	0.832492	1
Bacteria_Firmicutes_Clostridia_Clostridiales_Ruminococcaceae_Oscillospira	Decreased	244	243	-0.0250129	0.834005	1
Bacteria_Firmicutes_Clostridia_Clostridiales_Ruminococcaceae_Anaerofilum	Decreased	244	202	-0.0183344	0.847935	1
Bacteria_Firmicutes_Bacilli_Lactobacillales_Lactobacillaceae_Lactobacillus_Lactobacillussanfranciscensis	Decreased	244	7	-0.0160274	0.870403	1
Bacteria_Firmicutes_Clostridia_Clostridiales_Ruminococcaceae_Papillibacter	Decreased	244	199	-0.0245687	0.876155	1
Bacteria_Firmicutes_Clostridia_Clostridiales_Catabacteriaceae_Catabacter	Decreased	244	199	-0.0186726	0.881622	1
Bacteria_Firmicutes_Clostridia_Clostridiales_Veillonellaceae	Increased	244	236	0.0262335	0.882311	1
Bacteria_Firmicutes_Clostridia_Clostridiales_Peptostreptococcaceae_Romboutsia	Decreased	244	201	-0.0215269	0.883113	1
Bacteria_Firmicutes_Clostridia_Clostridiales_Eubacteriaceae_Alkalibacter	Increased	244	138	0.0164194	0.886781	1
Bacteria_Bacteroidetes_Bacteroidia_Bacteroidales_Odoribacteraceae_Odoribacter_Odoribactersplanchnicus	Decreased	244	101	-0.0196673	0.891066	1
Bacteria_Fusobacteria_Fusobacteriia_Fusobacteriales_Fusobacteriaceae	Decreased	244	29	-0.642345	0.911414	1
Bacteria_Firmicutes_Erysipelotrichia_Erysipelotrichales_Erysipelotrichaceae_Turicibacter	Increased	244	144	0.0195671	0.91762	1
Bacteria_Proteobacteria_Betaproteobacteria_Burkholderiales_Comamonadaceae_Curvibacter	Decreased	244	85	-0.0143593	0.920765	1
Bacteria_Firmicutes_Clostridia_Thermoanaerobacterales_ThermoanaerobacteralesFamilyIII_IncertaeSedis	Increased	244	155	0.0134273	0.923611	1
Bacteria_Verrucomicrobia_Verrucomicrobiae_Verrucomicrobiales_Akkermansiaceae_Akkermansia	Decreased	244	133	-0.0195528	0.925081	1
Bacteria_Firmicutes_Bacilli_Lactobacillales_Lactobacillaceae_Lactobacillus_Lactobacilluscrispatus	Increased	244	38	0.0290521	0.928039	1
Bacteria_Actinobacteria_Actinobacteria_Actinomycetales_Corynebacteriaceae_Corynebacterium	Increased	244	52	0.00609462	0.931478	1
Bacteria_Firmicutes_Clostridia_Clostridiales_Clostridiaceae_Clostridium_Clostridiumfusiformis	Increased	244	210	0.012346	0.946535	1
Bacteria_Firmicutes_Clostridia_Clostridiales_Clostridiaceae_Brassicibacter	Decreased	244	77	-0.00686871	0.959588	1
Bacteria_Firmicutes_Erysipelotrichi_Erysipelotrichales_Erysipelotrichaceae_Bulleidia	Decreased	244	90	-0.00380373	0.962835	1
Bacteria_Proteobacteria_Gammaproteobacteria_Enterobacterales_Enterobacteriaceae_Klebsiella	Increased	244	58	5.68916e-05	0.9693	1
Bacteria_Firmicutes_Clostridia_Clostridiales_Peptostreptococcaceae_Intestinibacter	Decreased	244	211	-0.00652192	0.971296	1
Bacteria_Proteobacteria_Deltaproteobacteria_Desulfovibrionales_Desulfovibrionaceae_Desulfovibrio	Decreased	244	70	-0.00498296	0.975224	1
Bacteria_Proteobacteria_Gammaproteobacteria_Aeromonadales_Succinivibrionaceae	Increased	244	3	0.000576141	0.985571	1
Bacteria_Firmicutes_Clostridia_Clostridiales_Peptostreptococcaceae_Peptostreptococcus	Decreased	244	13	-1.44815	0.998545	1
Bacteria_Proteobacteria_Gammaproteobacteria_Enterobacteriales_Enterobacteriaceae_Serratia	Decreased	244	8	-5.62985	0.9988	1
Bacteria_Proteobacteria_Alphaproteobacteria_Rhodospirillales_Rhodospirillaceae_Azospirillum	Increased	244	24	2.51813	0.999004	1
Bacteria_Proteobacteria_Betaproteobacteria_Burkholderiales_Unclassified_Leptothrix	Increased	244	7	0.979591	0.999609	1
Bacteria_Firmicutes_Tissierellia_Tissierellales_Peptoniphilaceae_Parvimonas	Increased	244	35	0.828699	0.999619	1
Bacteria_Proteobacteria_Gammaproteobacteria_Enterobacterales_Plesiomonas_Unclassified	Decreased	244	10	-0.276076	0.999771	1
Bacteria_Proteobacteria_Gammaproteobacteria_Pasteurellales_Pasteurellaceae_Aggregatibacter	Decreased	244	7	-1.14454	0.999771	1
Bacteria_Proteobacteria_Gammaproteobacteria_Enterobacterales_Enterobacteriaceae_Citrobacter	Decreased	244	25	-0.700064	0.999777	1
Bacteria_Proteobacteria_Alphaproteobacteria_Caulobacterales_Caulobacteraceae	Increased	244	6	1.15893	0.999781	1
Bacteria_Proteobacteria_Alphaproteobacteria_Caulobacterales	Increased	244	6	1.15893	0.999781	1
Bacteria_Firmicutes_Bacilli_Bacillales_Bacillaceae	Increased	244	11	2.01589	0.999811	1
Bacteria_Firmicutes_Bacilli_Bacillales_Bacillaceae_Bacillus	Increased	244	8	1.979	0.99982	1
Bacteria_Firmicutes_Clostridia_Clostridiales_Tissierellaceae_Parvimonas	Increased	244	31	0.755525	0.999827	1
Bacteria_Firmicutes_Clostridia_Clostridiales_Veillonellaceae_Megasphaera	Decreased	244	21	-2.6746	0.999828	1
Bacteria_Firmicutes_Bacilli_Bacillales_Paenibacillaceae	Increased	244	5	1.49195	0.999855	1
Bacteria_Firmicutes_Erysipelotrichia_Erysipelotrichales_Erysipelotrichaceae_Bulleidia	Decreased	244	41	-2.39928	0.99987	1
Bacteria_Proteobacteria_Gammaproteobacteria_Enterobacteriales_Enterobacteriaceae_Erwinia	Increased	244	2	2.57792	0.999881	1
Bacteria_Proteobacteria_Gammaproteobacteria_Enterobacteriales_Enterobacteriaceae_Proteus	Decreased	244	3	-0.839618	0.99989	1
Bacteria_Proteobacteria_Alphaproteobacteria_Rickettsiales_mitochondria	Decreased	244	12	-0.587127	0.999891	1
Bacteria_Proteobacteria_Alphaproteobacteria_Rickettsiales	Decreased	244	12	-0.587127	0.999891	1
Bacteria_Synergistetes_Synergistia_Synergistales	Decreased	244	7	-0.500932	0.999904	1
Bacteria_Synergistetes_Synergistia	Decreased	244	7	-0.500932	0.999904	1
Bacteria_Synergistetes	Decreased	244	7	-0.500932	0.999904	1
Bacteria_Synergistetes_Synergistia_Synergistales_Synergistaceae	Decreased	244	6	-0.49715	0.999906	1
Bacteria_Firmicutes_Clostridia_Clostridiales_Peptococcaceae_Desulfitobacterium	Increased	244	52	0.438029	0.999908	1
Bacteria_Proteobacteria_Betaproteobacteria_Burkholderiales_Comamonadaceae_Pelomonas	Increased	244	5	1.93808	0.999909	1
Bacteria_Proteobacteria_Epsilonproteobacteria_Campylobacterales_Campylobacteraceae_Campylobacter	Increased	244	13	0.443972	0.999912	1
Bacteria_Proteobacteria_Epsilonproteobacteria_Campylobacterales_Campylobacteraceae	Increased	244	13	0.443972	0.999912	1
Bacteria_Proteobacteria_Epsilonproteobacteria_Campylobacterales	Increased	244	13	0.443972	0.999912	1
Bacteria_Proteobacteria_Epsilonproteobacteria	Increased	244	13	0.443972	0.999912	1
Bacteria_Proteobacteria_Gammaproteobacteria_Pseudomonadales_Pseudomonadaceae_Pseudomonas	Increased	244	10	0.623524	0.999913	1
Bacteria_Firmicutes_Erysipelotrichia_Erysipelotrichales_Erysipelotrichaceae_Faecalicoccus	Increased	244	14	1.19016	0.999914	1
Bacteria_Firmicutes_Bacilli_Bacillales_Planococcaceae	Increased	244	4	1.30173	0.999917	1
Bacteria_Firmicutes_Bacilli_Bacillales_Paenibacillaceae_Paenibacillus	Increased	244	4	1.12363	0.999918	1
Bacteria_Proteobacteria_Alphaproteobacteria_Sphingomonadales_Sphingomonadaceae	Increased	244	56	0.327088	0.999919	1
Bacteria_Proteobacteria_Alphaproteobacteria_Sphingomonadales	Increased	244	56	0.327088	0.999919	1
Bacteria_Firmicutes_Bacilli_Bacillales_Planococcaceae_Sporosarcina	Increased	244	4	1.16802	0.999925	1
Bacteria_Proteobacteria_Gammaproteobacteria_Legionellales_Legionellaceae	Increased	244	1	2.17943	0.999928	1
Bacteria_Proteobacteria_Gammaproteobacteria_Legionellales	Increased	244	1	2.17943	0.999928	1
Bacteria_Proteobacteria_Gammaproteobacteria_Enterobacterales_Yersiniaceae_Serratia	Decreased	244	3	-0.426716	0.999941	1
Bacteria_Proteobacteria_Alphaproteobacteria_Rhodobacterales_Rhodobacteraceae_Paracoccus	Increased	244	3	0.999207	0.999941	1
Bacteria_Fusobacteria_Fusobacteriia_Fusobacteriales_Leptotrichiaceae_Leptotrichia	Increased	244	6	0.865366	0.999943	1
Bacteria_Fusobacteria_Fusobacteriia_Fusobacteriales_Leptotrichiaceae	Increased	244	7	0.863738	0.999943	1
Bacteria_Proteobacteria_Alphaproteobacteria_Sphingomonadales_Sphingomonadaceae_Sphingomonas	Decreased	244	55	-0.919513	0.999946	1
Bacteria_Firmicutes_Clostridia_Clostridiales_Unclassified_Howardella	Decreased	244	62	-0.206946	0.999951	1
Bacteria_Firmicutes_Bacilli_Lactobacillales_Aerococcaceae_Facklamia	Increased	244	2	1.38596	0.999958	1
Bacteria_Proteobacteria_Gammaproteobacteria_Pseudomonadales_Pseudomonadaceae	Increased	244	9	0.525888	0.999961	1
Bacteria_Proteobacteria_Gammaproteobacteria_Pseudomonadales_Moraxellaceae_Moraxella	Increased	244	1	0.89866	0.999966	1
Bacteria_Proteobacteria_Alphaproteobacteria_Rhodobacterales_Rhodobacteraceae	Increased	244	4	0.699457	0.999967	1
Bacteria_Proteobacteria_Alphaproteobacteria_Rhodobacterales	Increased	244	4	0.699457	0.999967	1
Bacteria_Proteobacteria_Alphaproteobacteria_Rhizobiales_Methylobacteriaceae_Methylobacterium	Increased	244	2	0.806003	0.999967	1
Bacteria_Firmicutes_Clostridia_Clostridiales_Lachnospiraceae_Pseudobutyrivibrio	Increased	244	3	0.50244	0.999968	1
Bacteria_Proteobacteria_Gammaproteobacteria_Enterobacteriales_Enterobacteriaceae_Gluconacetobacter	Increased	244	1	0.871383	0.99997	1
Bacteria_Proteobacteria_Gammaproteobacteria_Enterobacteriales_Enterobacteriaceae_Providencia	Increased	244	1	0.871228	0.99997	1
Bacteria_Proteobacteria_Alphaproteobacteria_Rhizobiales_Phyllobacteriaceae_Phyllobacterium	Increased	244	5	0.662351	0.999971	1
Bacteria_Proteobacteria_Alphaproteobacteria_Rhizobiales_Phyllobacteriaceae	Increased	244	5	0.662351	0.999971	1
Bacteria_Firmicutes_Clostridia_Clostridiales_Clostridiaceae_Sarcina	Decreased	244	6	-0.368287	0.999974	1
Bacteria_Proteobacteria_Gammaproteobacteria_Aeromonadales	Increased	244	3	0.304652	0.999977	1
Bacteria_Proteobacteria_Alphaproteobacteria_Caulobacterales_Caulobacteraceae_Brevundimonas	Increased	244	2	0.467583	0.99998	1
Bacteria_Proteobacteria_Betaproteobacteria_Burkholderiales_Burkholderiaceae_Ralstonia	Decreased	244	62	-0.301684	0.999981	1
Bacteria_Firmicutes_Clostridia_Clostridiales_Lachnospiraceae_Catonella	Increased	244	1	0.469905	0.999982	1
Bacteria_Proteobacteria_Gammaproteobacteria_Xanthomonadales_Xanthomonadaceae_Stenotrophomonas	Increased	244	1	0.449508	0.999982	1
Bacteria_Firmicutes_Bacilli_Bacillales_Bacillaceae_Terribacillus	Increased	244	1	0.449508	0.999982	1
Bacteria_Proteobacteria_Gammaproteobacteria_Xanthomonadales_Xanthomonadaceae	Increased	244	1	0.449508	0.999982	1
Bacteria_Proteobacteria_Gammaproteobacteria_Xanthomonadales	Increased	244	1	0.449508	0.999982	1
Bacteria_Firmicutes_Clostridia_Clostridiales_Peptococcaceae_Peptococcus	Increased	244	61	0.0794138	0.999983	1
Bacteria_Firmicutes_Bacilli_Lactobacillales_Aerococcaceae_Aerococcus	Decreased	244	1	-0.572674	0.999984	1
Bacteria_Firmicutes_Clostridia_Clostridiales_Veillonellaceae_Schwartzia	Increased	244	1	0.342851	0.999985	1
Bacteria_Firmicutes_Bacilli_Lactobacillales_Leuconostocaceae_Weissella	Increased	244	1	0.342452	0.999985	1
Bacteria_Firmicutes_Clostridia_Clostridiales_Peptococcaceae_Desulfurispora	Increased	244	1	0.342145	0.999986	1
Bacteria_Firmicutes_Clostridia_Clostridiales_Syntrophomonadaceae_Syntrophomonas	Increased	244	1	0.342145	0.999986	1
Bacteria_Firmicutes_Clostridia_Clostridiales_Syntrophomonadaceae	Increased	244	1	0.342145	0.999986	1
Bacteria_Tenericutes_Mollicutes_Anaeroplasmatales_Anaeroplasmataceae	Increased	244	12	0.110502	0.999986	1
Bacteria_Tenericutes_Mollicutes_Anaeroplasmatales	Increased	244	12	0.110502	0.999986	1
Bacteria_Firmicutes_Negativicutes_Selenomonadales_Selenomonadaceae_Megamonas	Decreased	244	10	-0.0986218	0.999986	1
Bacteria_Firmicutes_Bacilli_Bacillales_Paenibacillaceae_Brevibacillus	Increased	244	1	0.357084	0.999988	1
Bacteria_Firmicutes_Bacilli_Bacillales_Staphylococcaceae_Macrococcus	Increased	244	1	0.356396	0.999988	1
Bacteria_Proteobacteria_Deltaproteobacteria_Myxococcales	Increased	244	1	0.356396	0.999988	1
Bacteria_Firmicutes_Clostridia_Clostridiales_Veillonellaceae_Anaerovibrio	Decreased	244	2	-0.313852	0.999988	1
Bacteria_Proteobacteria_Alphaproteobacteria_Rhizobiales_Rhizobiaceae	Increased	244	2	0.385713	0.999988	1
Bacteria_Synergistetes_Synergistia_Synergistales_Synergistaceae_Synergistes	Decreased	244	3	-0.146814	0.999989	1
Bacteria_Proteobacteria_Alphaproteobacteria_Rhizobiales_Bradyrhizobiaceae_Bosea	Increased	244	1	0.343961	0.999989	1
Bacteria_Proteobacteria_Alphaproteobacteria_Sphingomonadales_Sphingomonadaceae_Sphingobium	Decreased	244	1	-0.393586	0.999989	1
Bacteria_Firmicutes_Bacilli_Bacillales_Bacillaceae_Anoxybacillus	Decreased	244	1	-0.393586	0.999989	1
Bacteria_Firmicutes_Clostridia_Clostridiales_Lachnospiraceae_Moryella	Increased	244	12	0.0892169	0.99999	1
Bacteria_Proteobacteria_Betaproteobacteria_Burkholderiales_Burkholderiaceae_Lautropia	Increased	244	2	0.269904	0.99999	1
Bacteria_Proteobacteria_Betaproteobacteria_Burkholderiales_Burkholderiaceae	Increased	244	2	0.269904	0.99999	1
Bacteria_Synergistetes_Synergistia_Synergistales_Dethiosulfovibrionaceae	Increased	244	1	0.233139	0.99999	1
Bacteria_Proteobacteria_Betaproteobacteria_Burkholderiales_Comamonadaceae_Mitsuaria	Increased	244	3	0.260636	0.999991	1
Bacteria_Proteobacteria_Betaproteobacteria_Burkholderiales_Oxalobacteraceae_Ralstonia	Increased	244	61	0.131765	0.999991	1
Bacteria_Firmicutes_Bacilli_Gemellales_Gemellaceae_Gemella	Increased	244	6	0.122212	0.999992	1
Bacteria_Proteobacteria_Betaproteobacteria_Burkholderiales_Comamonadaceae_Comamonas	Decreased	244	1	-0.287115	0.999992	1
Bacteria_Spirochaetes_Spirochaetes_Spirochaetales_Spirochaetaceae_Treponema	Decreased	244	1	-0.286264	0.999992	1
Bacteria_Spirochaetes_Spirochaetes_Spirochaetales_Spirochaetaceae	Decreased	244	1	-0.286264	0.999992	1
Bacteria_Spirochaetes_Spirochaetes_Spirochaetales	Decreased	244	1	-0.286264	0.999992	1
Bacteria_Spirochaetes_Spirochaetes	Decreased	244	1	-0.286264	0.999992	1
Bacteria_Spirochaetes	Decreased	244	1	-0.286264	0.999992	1
Bacteria_Proteobacteria_Gammaproteobacteria_Pseudomonadales_Moraxellaceae_Enhydrobacter	Increased	244	2	0.216992	0.999993	1
Bacteria_Proteobacteria_Betaproteobacteria_Neisseriales_Neisseriaceae	Increased	244	5	0.105518	0.999993	1
Bacteria_Proteobacteria_Betaproteobacteria_Neisseriales	Increased	244	5	0.105518	0.999993	1
Bacteria_Proteobacteria_Alphaproteobacteria_Rhizobiales_Bradyrhizobiaceae	Increased	244	2	0.164726	0.999993	1
Bacteria_Proteobacteria_Betaproteobacteria_Burkholderiales_Comamonadaceae_Aquabacterium	Increased	244	1	0.225613	0.999994	1
Bacteria_Proteobacteria_Betaproteobacteria_Burkholderiales_Comamonadaceae_Methylibium	Increased	244	1	0.225517	0.999994	1
Bacteria_Firmicutes_Bacilli_Gemellales	Decreased	244	5	-0.0534556	0.999995	1
Bacteria_Proteobacteria_Gammaproteobacteria_Enterobacteriales_Enterobacteriaceae_Trabulsiella	Increased	244	2	0.172419	0.999995	1
Bacteria_Proteobacteria_Betaproteobacteria_Neisseriales_Neisseriaceae_Neisseria	Increased	244	2	0.138722	0.999995	1
Bacteria_Fusobacteria_Fusobacteriia_Fusobacteriales_Leptotrichiaceae_Sneathia	Increased	244	1	0.153802	0.999995	1
Bacteria_Firmicutes_Negativicutes_Veillonellales_Veillonellaceae_Allisonella	Decreased	244	47	-0.0781995	0.999996	1
Bacteria_Synergistetes_Synergistia_Synergistales_Synergistaceae_Cloacibacillus	Increased	244	3	0.0500033	0.999998	1
Bacteria_Verrucomicrobia_Opitutae_Cerasicoccales_Cerasicoccaceae	Decreased	244	2	-0.0543589	0.999999	1
Bacteria_Verrucomicrobia_Opitutae_Cerasicoccales	Decreased	244	2	-0.0543589	0.999999	1
Bacteria_Verrucomicrobia_Opitutae	Decreased	244	2	-0.0543589	0.999999	1
Bacteria_Proteobacteria_Gammaproteobacteria_Cardiobacteriales_Cardiobacteriaceae_Cardiobacterium	Decreased	244	2	-0.00764618	1	1
Bacteria_Proteobacteria_Alphaproteobacteria	Decreased	244	1	-0.000828913	1	1
Bacteria_Proteobacteria_Betaproteobacteria_Neisseriales_Neisseriaceae_Eikenella	Increased	244	2	5.08121e-09	1	1
Bacteria_Firmicutes_Clostridia_Clostridiales_Tissierellaceae_Tissierella	Increased	244	1	3.49104e-09	1	1
Bacteria_Firmicutes_Clostridia_Clostridiales_Tissierellaceae_Anaerococcus	Decreased	244	35	-9.32671e-17	1	1
Bacteria_Firmicutes_Bacilli_Lactobacillales_Leuconostocaceae_Fructobacillus	Decreased	244	1	-9.39361e-10	1	1
Bacteria_Firmicutes_Bacilli_Lactobacillales_Carnobacteriaceae_Carnobacterium	Increased	244	1	8.61224e-10	1	1
Bacteria_Proteobacteria_Gammaproteobacteria_Enterobacteriales_Enterobacteriaceae_Arsenophonus	Increased	244	1	7.46737e-10	1	1
Bacteria_Proteobacteria_Gammaproteobacteria_Enterobacterales_Hafniaceae_Hafnia	Decreased	244	1	-6.3085e-10	1	1
Bacteria_Proteobacteria_Alphaproteobacteria_Caulobacterales_Caulobacteraceae_Mycoplana	Increased	244	1	2.84361e-10	1	1
Bacteria_Firmicutes_Clostridia_Clostridiales_Tissierellaceae_Sedimentibacter	Decreased	244	1	-6.8313e-11	1	1
Bacteria_Firmicutes_Clostridia_Clostridiales_Tissierellaceae_Gallicola	Decreased	244	1	-6.36691e-11	1	1
Bacteria_Proteobacteria_Alphaproteobacteria_Rhizobiales_Bradyrhizobiaceae_Afipia	Decreased	244	1	-1.89452e-11	1	1
